# Supplementary material for: Analysis of Toxigenic Fusarium Species Associated with Wheat Grain from Three Regions of Russia: Volga, Ural, and West Siberia
Source: Toxins (Basel). 2019 May 5;11(5):252. doi: 10.3390/toxins11050252 (PMC6563154; doi:10.3390/toxins11050252)
Supplement: Supplementary file 1 [file toxins-11-00252-s001.zip]

Archive with 1 entries (1 files):
- toxins-482432-supple-final.xls
