# Supplementary material for: Analysis of Toxigenic Fusarium Species Associated with Wheat Grain from Three Regions of Russia: Volga, Ural, and West Siberia
Source: Toxins (Basel). 2019 May 5;11(5):252. doi: 10.3390/toxins11050252 (PMC6563154; doi:10.3390/toxins11050252)
Supplement: Supplementary file 1 [file toxins-11-00252-s001.zip › toxins-482432-supple-final.xls]

## Sheet: Supplement list
Region of Russia	No. of samples	Origin	Fusarium damaged grain, measured by mycological method, %			Amounts of DNA of Fusarium fungi measured by qPCR, ng/ng of total DNA		Amounts of biomass of Fusarium fungi measured by EIA, Units/ml	Amounts of mycotoxins measured by ELISA "ХЕМА", ppb			Amounts of mycotoxins measured by HPLC-MS/MS, ppb
			F. graminearum	F. sporotrichioides	Total	F. graminearum	F.sporotrichioides		DON	ZEN	Т-2	DON	ZEN	Т-2	НТ-2
The Volga	2558	Penza Oblast	0	1	5	0	2.70601e-05	24.77	0	0	0	0	0	8.39	66.71
	2559	Penza Oblast	0	3	12	0	2.58821e-05	36.22	0	0	0	0	0	0	25.82
	2573	Volgograd Oblast	0	0	1	0	0	3.65	0	0	0	0	0	0	0
	2574	Volgograd Oblast	0	0	1	0	4.07075e-06	5.88	0	0	0	0	0	0	0
	2575	Samara Oblast	0	0	0	0	0	9.71	0	0	0	0	0	0	0
	2576	Samara Oblast	0	0	3	0	0	4.93	0	0	0	0	0	0	0
	2577	Tatarstan	0	0	8	0	2.71335e-05	26.43	0	0	21	0	0	17.15	104.5
	2578	Tatarstan	0	0	2	0	3.51061e-06	17.69	0	0	0	0	0	0	0
	2579	Orenburg Oblast	0	0	1	0	0	5.94	0	0	0	0	0	0	0
	2580	Orenburg Oblast	0	0	0	0	0	3.78	0	0	0	0	0	0	0
	2581	Orenburg Oblast	0	0	1	0	0	4.78	99.8	0	0	0	0	0	0
	2582	Orenburg Oblast	0	0	0	0	6.22444e-07	14.58	0	0	0	0	0	0	0
	2583	Orenburg Oblast	0	0	0	0	0	2.08	0	0	0	0	0	0	0
	2584	Bashkortostan	0	1	2	0	7.02586e-06	29.33	0	0	0	10.11	0	0	10.83
	2585	Bashkortostan	0	0	0	0	0	12.82	0	0	0	0	0	0	0
	2586	Bashkortostan	0	2	10	0	2.9951e-05	78.98	0	0	0	74.44	0	0	15.28
	2587	Bashkortostan	0	2	6	0	3.545e-05	31.59	0	0	0	0	0	7.33	73.32
	2588	Bashkortostan	0	6	8	0	4.45842e-05	117.22	0	0	40	10.69	0	29.02	169.51
The Ural	2589	Chelyabinsk Oblast	0	0	0	0	1.59416e-06	9.68	0	0	0	0	0	0	0
	2590	Chelyabinsk Oblast	0	0	2	0	1.29167e-05	21.68	0	0	74	0	0	66.34	152.21
	2591	Chelyabinsk Oblast	0	0	0	0	6.875e-06	17.97	0	0	0	0	0	0	15.35
	2592	Chelyabinsk Oblast	0	1	1	0	0	5.61	0	0	0	0	0	0	0
	2593	Chelyabinsk Oblast	0	0	0	0	1.63616e-05	18.68	0	0	0	0	0	18.16	129.18
	2594	Chelyabinsk Oblast	0	0	0	0	9.58161e-06	15.08	0	0	0	0	0	0	7.66
	2595	Chelyabinsk Oblast	0	2	2	0	4.59677e-06	1	0	0	0	0	0	0	0
	2596	Chelyabinsk Oblast	0	2	2	0	5.88235e-07	1	0	0	0	0	0	0	0
	2597	Chelyabinsk Oblast	0	1	1	0	1.29545e-05	11.65	0	0	0	12.65	0	0	25.3
	2598	Tyumen Oblast	1	4	12	6.00962e-07	1.51923e-05	31.45	0	0	0	27.27	0	0	63.58
	2599	Tyumen Oblast	0	9	30	0	1.75205e-05	95.39	0	0	0	8.1	0	0	30.33
	2600	Tyumen Oblast	0	2	8	5.93902e-06	1.8847e-05	75.55	149.6	0	0	413.58	0	0	14.21
	2601	Tyumen Oblast	0	8	10	5.68602e-07	3.79288e-05	27.6	0	0	0	8.07	0	9.31	33.4
the West Siberia	2602	Omsk Oblast	0	0	1	0	1.7538e-05	19.23	0	0	0	0	0	0	63.94
	2603	Omsk Oblast	0	1	1	0	9.59821e-06	12.79	0	0	0	0	0	0	46.35
	2604	Omsk Oblast	0	1	5	0	1.67194e-06	7.82	0	0	0	0	0	0	0
	2605	Omsk Oblast	0	0	1	0	1.07425e-05	13.33	0	0	0	0	0	0	66.46
	2606	Novosibirsk Oblast	0	0	0	0	5.91981e-06	8.12	0	0	0	8.2	0	0	10.37
	2607	Novosibirsk Oblast	0	0	3	0	9.47727e-06	9.73	0	0	0	0	0	0	19.42
	2608	Novosibirsk Oblast	1	3	18	4.12981e-06	3.49519e-05	101.89	94.2	0	0	96.04	0	0	9.49
	2609	Novosibirsk Oblast	0	6	35	0	7.43243e-06	116.5	0	0	0	19.6	0	0	0
	2610	Novosibirsk Oblast	0	2	3	0	1.74545e-05	20.36	0	0	0	0	0	0	11.95
	2611	Novosibirsk Oblast	0	2	6	0	2.63208e-06	18.14	0	0	0	0	0	0	3.92
	2613	Novosibirsk Oblast	0	3	20	0	4.64286e-05	75.81	0	0	0	0	0	9.78	59.77
	2614	Novosibirsk Oblast	0	6	8	0	1.14545e-05	33.56	0	0	0	13.17	0	0	6.38
	2616	Novosibirsk Oblast	0	5	24	0	9.3949e-06	96.35	0	0	0	0	0	0	9.35
	2617	Novosibirsk Oblast	1	3	38	0	4.18172e-06	47.24	0	0	0	6.25	0	0	0
	2618	Altay Krai	0	5	9	0	4.16388e-05	32.89	0	0	0	0	0	0	33.76
	2619	Altay Krai	1	15	26	2.21635e-05	4.19231e-05	146.78	0	0	0	472.48	0	16.98	69.08
	2620	Altay Krai	0	6	8	2.93299e-06	3.56186e-05	42.34	0	0	0	103.78	0	0	51.74
	2621	Altay Krai	1	6	12	0	3.79333e-05	47.12	0	0	0	0	0	7.45	91.81
	2622	Altay Krai	10	8	36	1.79018e-05	3.11607e-05	89.7	96.6	0	0	535.44	0	17.2	78
	2623	Altay Krai	0	4	5	3.55189e-06	9.15094e-06	46.43	129	0	0	177.27	0	0	11.02
	2624	Krasnoyarsk Krai	0	1	3	0	5.71429e-06	29.07	0	0	0	0	0	0	0
	2625	Krasnoyarsk Krai	0	3	6	0	1.75909e-05	25.39	0	0	0	0	0	0	56.08
	2626	Krasnoyarsk Krai	0	1	3	0	6.60569e-06	35.67	0	0	0	0	0	0	6.22
	2627	Krasnoyarsk Krai	1	0	1	8.05e-05	2.62825e-05	643	569	17.7	0	1462.44	42.04	0	7.66
	2628	Krasnoyarsk Krai	6	0	9	0.000131818	4.92955e-05	1820	2156	20.2	0	2239.07	72.34	0	4.27
	2629	Krasnoyarsk Krai	0	0	13	0.000122549	6.7402e-05	1600	2787	21.4	22	2227.82	106.46	14.06	90
